# Supplementary material for: Nb12+—niobespherene: a full-metal hollow-cage cluster with superatomic stability and resistance to CO attack
Source: Natl Sci Rev. 2022 Sep 22;10(3):nwac197. doi: 10.1093/nsr/nwac197 (PMC10081918; doi:10.1093/nsr/nwac197)
Supplement: nwac197_Supplemental_Files [file nwac197_supplemental_files.zip]

Archive with 2 entries (2 files):
- Appendix_A_video_showing_how_d-orbitals_form_a_superatomic_S_orbital.mp4
- Revised_ESI.docx
